# Supplementary material for: Predictive Potential of MALDI-TOF Analyses for Wine and Brewing Yeast
Source: Microorganisms. 2022 Jan 24;10(2):265. doi: 10.3390/microorganisms10020265 (PMC8875952; doi:10.3390/microorganisms10020265)
Supplement: Supplementary file 1 [file microorganisms-10-00265-s001.zip]

Archive with 1 entries (1 files):
- microorganisms-1525621-SI.pdf
